# Supplementary material for: Biomechanical Variability and Usability of a Novel Customizable Fracture Fixation Technique
Source: Bioengineering (Basel). 2023 Sep 29;10(10):1146. doi: 10.3390/bioengineering10101146 (PMC10604275; doi:10.3390/bioengineering10101146)
Supplement: Supplementary file 1 [file bioengineering-10-01146-s001.zip]

Archive with 1 entries (1 files):
- bioengineering-2616626-supplementary.pdf
